# Supplementary material for: BEATRICE: Bayesian fine-mapping from summary data using deep variational inference
Source: Bioinformatics. 2024 Oct 3;40(10):btae590. doi: 10.1093/bioinformatics/btae590 (PMC11496888; doi:10.1093/bioinformatics/btae590)
Supplement: btae590_Supplementary_Data [file btae590_supplementary_data.zip]

Archive with 6 entries (6 files):
- beatrice_supplementary.pdf
- Supplementary Table 1.csv
- Supplementary Table 2.csv
- Supplementary Table 3.csv
- Supplementary Table 4.csv
- Supplementary Table 5.csv
